# Supplementary material for: Stimulator of Interferon Genes (STING) Triggers Adipocyte Autophagy
Source: Cells. 2023 Sep 24;12(19):2345. doi: 10.3390/cells12192345 (PMC10572001; doi:10.3390/cells12192345)
Supplement: Supplementary file 1 [file cells-12-02345-s001.zip]

Archive with 1 entries (1 files):
- cells-2466461-supplementary.pdf
